# Supplementary material for: Description of the female of Haematonotus jenisi Krajcik, 2006 and placement of the species within the genus Atrichiana Distant, 1911 (Coleoptera, Scarabaeidae, Cetoniinae)
Source: Zookeys. 2016 Feb 8;(561):39–49. doi: 10.3897/zookeys.561.6136 (PMC4768365; doi:10.3897/zookeys.561.6136)
Supplement: XML Treatment for Atrichiana jenisi [file zookeys.561.6136-treatment1.xml]

<!DOCTYPE tp:taxon-treatment
  PUBLIC "-//TaxonX//DTD Taxonomic Treatment Publishing DTD v0 20100105//EN" "tax-treatment-NSO.dtd">
<tp:taxon-treatment xmlns:tp="http://www.plazi.org/taxpub"><tp:treatment-meta><kwd-group><label>Taxon classification</label><kwd><named-content content-type="kingdom">Animalia</named-content></kwd><kwd><named-content content-type="order">Coleoptera</named-content></kwd><kwd><named-content content-type="family">Scarabaeidae</named-content></kwd></kwd-group><mixed-citation publication-type="journal"><person-group><name><surname>Perissinotto</surname><given-names>Renzo</given-names></name></person-group><article-title>Description of the female of <italic><tp:taxon-name><tp:taxon-name-part taxon-name-part-type="genus">Haematonotus</tp:taxon-name-part> <tp:taxon-name-part taxon-name-part-type="species">jenisi</tp:taxon-name-part></tp:taxon-name></italic> Krajcik, 2006 and placement of the species within the genus <italic><tp:taxon-name><tp:taxon-name-part taxon-name-part-type="genus">Atrichiana</tp:taxon-name-part></tp:taxon-name></italic> Distant, 1911 (<tp:taxon-name><tp:taxon-name-part taxon-name-part-type="order">Coleoptera</tp:taxon-name-part></tp:taxon-name>, <tp:taxon-name><tp:taxon-name-part taxon-name-part-type="family">Scarabaeidae</tp:taxon-name-part></tp:taxon-name>, <tp:taxon-name><tp:taxon-name-part taxon-name-part-type="subfamily">Cetoniinae</tp:taxon-name-part></tp:taxon-name>)</article-title><source>Zookeys</source><day>8</day><month>2</month><year>2016</year><volume>2016</volume><issue>561</issue><fpage>39</fpage><lpage>49</lpage><pub-id pub-id-type="doi">10.3897/zookeys.561.6136</pub-id></mixed-citation></tp:treatment-meta><tp:nomenclature><tp:taxon-name>
            <tp:taxon-name-part taxon-name-part-type="genus">Atrichiana</tp:taxon-name-part>
            <tp:taxon-name-part taxon-name-part-type="species">jenisi</tp:taxon-name-part>
          </tp:taxon-name><tp:taxon-authority>(Kajcik, 2006)</tp:taxon-authority><tp:taxon-status xmlns:xlink="http://www.w3.org/1999/xlink" xlink:type="simple">comb. n.</tp:taxon-status><xref ref-type="fig" rid="F1">Figures 1</xref><xref ref-type="fig" rid="F2">, 2</xref><tp:nomenclature-citation-list><tp:nomenclature-citation><tp:taxon-name><tp:taxon-name-part taxon-name-part-type="genus">Haematonotus</tp:taxon-name-part> <tp:taxon-name-part taxon-name-part-type="species">jenisi</tp:taxon-name-part></tp:taxon-name><comment> Krajcik, 2006: 15.</comment></tp:nomenclature-citation></tp:nomenclature-citation-list></tp:nomenclature><tp:treatment-sec sec-type="material"><title>Material examined.</title><p>Sixteen male and four female specimens. 2 ♂: South Africa, KwaZulu-Natal, False Bay, Lister’s Point, 2 Apr 2010, found dead on lake shores, R. Perissinotto &amp; L. Clennell leg. (<abbrev xmlns:xlink="http://www.w3.org/1999/xlink" content-type="institution" xlink:title="Renzo Perissinotto and Lynette Clennell Private Collection, Port Elizabeth, South Africa" xlink:type="simple">RPPC</abbrev>); 2 ♂: same data as above but 3 Dec 2011 (<named-content xmlns:xlink="http://www.w3.org/1999/xlink" content-type="dwc:institutional_code" xlink:type="simple">DMSA</named-content>, <abbrev xmlns:xlink="http://www.w3.org/1999/xlink" content-type="institution" xlink:title="Renzo Perissinotto and Lynette Clennell Private Collection, Port Elizabeth, South Africa" xlink:type="simple">RPPC</abbrev>); 1 ♂: same data as above but Dukandlovu, 25 Nov 2013 found drowning on lake shores (<abbrev xmlns:xlink="http://www.w3.org/1999/xlink" content-type="institution" xlink:title="Renzo Perissinotto and Lynette Clennell Private Collection, Port Elizabeth, South Africa" xlink:type="simple">RPPC</abbrev>); 7 ♂, 4 ♀: same data as above but 3 Feb 2015 (<named-content xmlns:xlink="http://www.w3.org/1999/xlink" content-type="dwc:institutional_code" xlink:type="simple">TMSA</named-content>, <abbrev xmlns:xlink="http://www.w3.org/1999/xlink" content-type="institution" xlink:title="Jonathan Ball and Andre Marais Private Collection, Cape Town, South Africa" xlink:type="simple">BMPC</abbrev>, <abbrev xmlns:xlink="http://www.w3.org/1999/xlink" content-type="institution" xlink:title="Renzo Perissinotto and Lynette Clennell Private Collection, Port Elizabeth, South Africa" xlink:type="simple">RPPC</abbrev>).</p></tp:treatment-sec><tp:treatment-sec sec-type="Genus placement"><title>Genus placement.</title><p>The summary of characters listed here below and in Table <xref ref-type="table" rid="T1">1</xref> supports the placement of the species within <italic><tp:taxon-name><tp:taxon-name-part taxon-name-part-type="genus">Atrichiana</tp:taxon-name-part></tp:taxon-name></italic>, rather than <italic><tp:taxon-name><tp:taxon-name-part taxon-name-part-type="genus">Haematonotus</tp:taxon-name-part></tp:taxon-name></italic>. With the exception of the pronotal tubercle, which is a feature more typical of <italic><tp:taxon-name><tp:taxon-name-part taxon-name-part-type="genus">Haematonotus</tp:taxon-name-part></tp:taxon-name></italic>, although also visible in <italic><tp:taxon-name><tp:taxon-name-part taxon-name-part-type="genus">Atrichiana</tp:taxon-name-part></tp:taxon-name></italic> as “pronotal elevation” (<xref ref-type="bibr" rid="B4">Holm and Marais 1992</xref>), all other characters fit well into the range reported for the latter genus, including the male genitalia (see figure 8, p. 14 in <xref ref-type="bibr" rid="B6">Krajcik 2006</xref>). Neither <italic><tp:taxon-name><tp:taxon-name-part taxon-name-part-type="genus">Atrichiana</tp:taxon-name-part></tp:taxon-name></italic> nor <italic><tp:taxon-name><tp:taxon-name-part taxon-name-part-type="genus">Haematonotus</tp:taxon-name-part></tp:taxon-name></italic> are known to exhibit much longer antennal clubs in male than in female or a sharp hemi-pronotal carina. However, these are characters encountered in various genera and may not reflect generic synapomorphies, but rather adaptive convergence.</p><table-wrap id="T1" position="float" orientation="portrait"><label>Table 1.</label><caption><p>Key generic characteristics of the genera <italic><tp:taxon-name><tp:taxon-name-part taxon-name-part-type="genus">Haematonotus</tp:taxon-name-part></tp:taxon-name></italic> Kraatz, 1880 and <italic><tp:taxon-name><tp:taxon-name-part taxon-name-part-type="genus">Atrichiana</tp:taxon-name-part></tp:taxon-name></italic> Distant, 1911, with closest matches in <italic><tp:taxon-name><tp:taxon-name-part taxon-name-part-type="genus">Atrichiana</tp:taxon-name-part> <tp:taxon-name-part taxon-name-part-type="species">jenisi</tp:taxon-name-part></tp:taxon-name></italic> (Krajcik, 2006) highlighted in bold.</p></caption><table id="TID0EHBAE" rules="all"><tbody><tr><th rowspan="1" colspan="1">
              <italic><tp:taxon-name><tp:taxon-name-part taxon-name-part-type="genus">Haematonotus</tp:taxon-name-part></tp:taxon-name></italic> Kraatz, 1880</th><th rowspan="1" colspan="1">
              <italic><tp:taxon-name><tp:taxon-name-part taxon-name-part-type="genus">Atrichiana</tp:taxon-name-part></tp:taxon-name></italic> Distant, 1911</th></tr><tr><td rowspan="1" colspan="1">
              <bold>Body velutinous, setose and with cretaceous areas on both dorsum and venter</bold> (♂, except nigrito forms); or shiny, asetose and without cretaceous areas (♀)</td><td rowspan="1" colspan="1">Body dorsally velutinous and asetose; venter and pygidium shiny with cretaceous spots in both sexes</td></tr><tr><td rowspan="1" colspan="1">Clypeus strongly upturned apically</td><td rowspan="1" colspan="1">
              <bold>Clypeus sharply upturned apically</bold> (♂) ; <bold>or mildly upturned and bilobate</bold> (♀)</td></tr><tr><td rowspan="1" colspan="1">Pronotum trapezoid, with strong antescutellar arch <bold>and prominent tubercle on anterior margin</bold></td><td rowspan="1" colspan="1">
              <bold>Pronotum strongly attenuated forward, with base roundedly trisinuate</bold> and anterior margin slightly protruding forward medially</td></tr><tr><td rowspan="1" colspan="1">Scutellum with round punctures denser in basal half and setiferous in ♂</td><td rowspan="1" colspan="1">
              <bold>Scutellum flat and unsculptured</bold>
            </td></tr><tr><td rowspan="1" colspan="1">Elytra with uneven costae raised and entire; with fine and dense sculpture</td><td rowspan="1" colspan="1">
              <bold>Elytra with sutural costa roundedly raised, third and fifth less so; with diffuse sculpture</bold>
            </td></tr><tr><td rowspan="1" colspan="1">Pygidium with basal and pre-apical lateral depressions; with bilateral cretaceous spots in ♂</td><td rowspan="1" colspan="1">
              <bold>Pygidium with lateral depressions and cretaceous spots in both sexes (except darkest</bold> ♀)</td></tr><tr><td rowspan="1" colspan="1">Mesometasternal process constrained and with protruding convexity</td><td rowspan="1" colspan="1">
              <bold>Mesometasternal process laterally expanded and roundedly triangular</bold>
            </td></tr><tr><td rowspan="1" colspan="1">Tarsi of average length</td><td rowspan="1" colspan="1">
              <bold>Tarsi elongate, particularly in</bold> ♂</td></tr><tr><td rowspan="1" colspan="1">Protibial denticle of ♂ well-developed, arched and produced forward</td><td rowspan="1" colspan="1">
              <bold>Protibial denticle of</bold> ♂ <bold>extremely reduced and forwardly projected</bold></td></tr><tr><td rowspan="1" colspan="1">Meso- and metatibia with arched, uneven outer carina; weakly trilobed distally, with inner lobe more prominent</td><td rowspan="1" colspan="1">
              <bold>Meso- and metatibia with no or poorly developed outer carina and spines</bold>
            </td></tr><tr><td rowspan="1" colspan="1">Metatibial spur moderately ditated in ♀</td><td rowspan="1" colspan="1">
              <bold>Metatibial spurs widely spatulate in</bold> ♀</td></tr><tr><td rowspan="1" colspan="1">Aedeagus with ventral lobes of parameres distally slightly expanded, with small outer hooks and inconspicuous ventral setae</td><td rowspan="1" colspan="1">
              <bold>Aedeagus with ventral lobes of parameres wider than dorsal lobes, with short setae ventro-apically</bold>
            </td></tr></tbody></table></table-wrap></tp:treatment-sec><tp:treatment-sec sec-type="Generic characters"><title>Generic characters</title><p>
            <bold>(Table <xref ref-type="table" rid="T1">1</xref>)</bold>:</p><list list-type="order"><list-item><p>Body dorsally velutinous with elytra asetose;</p></list-item><list-item><p>Extreme reduction and forward orientation of protibial denticles in male;</p></list-item><list-item><p>Tarsi generally elongate, particularly in male;</p></list-item><list-item><p>Presence of anterior elevation on pronotum (forming carina and tubercle – closer to <italic><tp:taxon-name><tp:taxon-name-part taxon-name-part-type="genus">Haematonotus</tp:taxon-name-part></tp:taxon-name></italic>);</p></list-item><!--PageBreak--><!--PageBreak--><list-item><p>Presence of white cretaceous spots on venter and pygidium;</p></list-item><list-item><p>Elytra with marked, uneven costae and diffuse sculpture;</p></list-item><list-item><p>Meso- and metatibia with no or poorly developed outer carina and spines, respectively;</p></list-item><list-item><p>Metatibial spurs widely spatulate in female;</p></list-item><list-item><p>Aedeagus with dorsal parameral lobes narrower than ventral and exhibiting short setae ventro-apically.</p></list-item></list><p>Species-specific characters (Figures <xref ref-type="fig" rid="F1">1A, C</xref> and <xref ref-type="fig" rid="F2">2A, C</xref>)</p><list list-type="order"><list-item><p>Antennal clubs twice as long in male compared to female;</p></list-item><list-item><p>Presence of cretaceous spot on each side of anterior pronotal declivity;</p></list-item><list-item><p>Presence of sharp vertical carina leading to tubercle on anterior half of pronotal midline;</p></list-item><list-item><p>Scutellum with narrow depression at middle of apical half.</p></list-item></list></tp:treatment-sec><tp:treatment-sec sec-type="Female description"><title>Female description</title><p>(Figures <xref ref-type="fig" rid="F1">1</xref>). <italic>Size</italic>. Length 17.3–19.6 mm; width 10.5–11.2 mm (n = 4).</p><p>
            <italic>Body</italic>: Generally shorter and wider than male; background colour from black or dark green to dark brown with or without obvious maculae or bands (Figure <xref ref-type="fig" rid="F1">1A, C</xref>), <!--PageBreak--><!--PageBreak-->alternatively light brown with two black/green bands on pronotum and three maculae on apical half of elytra (Figure <xref ref-type="fig" rid="F2">2A</xref>); presence of cretaceous spots on antero-lateral margins of pronotum, pygidium and base of metatibia.</p><fig id="F1" position="float" orientation="portrait"><label>Figure 1.</label><caption><p><italic><tp:taxon-name><tp:taxon-name-part taxon-name-part-type="genus">Atrichiana</tp:taxon-name-part> <tp:taxon-name-part taxon-name-part-type="species">jenisi</tp:taxon-name-part></tp:taxon-name></italic>: <bold>A</bold> dorsal and <bold>B</bold> ventral habitus of light brown female specimen <bold>C</bold> dorsal and <bold>D</bold> ventral habitus of dark brown-green female specimen.</p></caption><graphic xmlns:xlink="http://www.w3.org/1999/xlink" xlink:href="zookeys-561-039-g001.jpg" position="float" orientation="portrait" xlink:type="simple" id="oo_77074.jpg"/></fig><fig id="F2" position="float" orientation="portrait"><label>Figure 2.</label><caption><p><italic><tp:taxon-name><tp:taxon-name-part taxon-name-part-type="genus">Atrichiana</tp:taxon-name-part> <tp:taxon-name-part taxon-name-part-type="species">jenisi</tp:taxon-name-part></tp:taxon-name></italic>: <bold>A</bold> dorsal and <bold>B</bold> ventral habitus of light brown male specimen with black markings on apical half of elytra <bold>C</bold> dorsal and <bold>D</bold> ventral habitus of dark brown-green male specimen.</p></caption><graphic xmlns:xlink="http://www.w3.org/1999/xlink" xlink:href="zookeys-561-039-g002.jpg" position="float" orientation="portrait" xlink:type="simple" id="oo_77075.jpg"/></fig><p>
            <italic>Head</italic>. Black with scattered whitish, long setae and dense round punctures; clypeus slightly upturned, but far less than in male, with depression at center forming two lateral lobes, which together with marked lateral ridges enclose frons into teaspoon-like concavity; frons exhibiting smooth convex ridge at middle, reaching anterior pronotal margin.</p><p>
            <italic>Pronotum</italic>. Black, brown or dark green, matt with dense round punctures becoming progressively larger from the anterior and lateral margins to the center and posterior margin; anterior and lateral margins bearing thin, long but flattened creamy setae; exhibiting bilateral macula of white tomentum on lateral declivity, approximately at mid length; anterior margin as wide as eyes, but sharply raised with tubercle at center reaching disc as sharp carina; posterolateral angle smoothly rounded, posterior margin markedly sinuate anteriad of scutellum.</p><p>
            <italic>Scutellum</italic>. Dark green to brown or black; perfectly triangular, with apex slightly rounded; without or with few scattered punctures, mainly along lateral margins; with visible mid-depression on apical half.</p><p>
            <italic>Elytron</italic>. Exhibiting prominent sutural, discal and lateral costae, with latter two arching markedly towards apical declivity; sparse short creamy setae occurring only on lateral and apical declivities; diffuse crescent to horseshoe sculpture throughout surface, except on costal ridges; colour varying from almost completely black to dark green and even light brown, in latter case with three dark maculae on apical half of elytra.</p><p>
            <italic>Pygidium</italic>. Dark green to black or brown, with bilateral cretaceous spots drastically reduced or absent; exhibiting short creamy setae near sides and apex; with fine, wrinkled sculpture throughout surface.</p><p>
            <italic>Appendages</italic>. Antennal clubs reddish brown, of normal length, shorter than pedicel and flagellum combined; pedicel and flagellum with scattered but long, erected creamy setae; protibia broadly expanded, with short and scattered creamy setae, bidentate with apical tooth hypertrophic and falciform; meso- and metatibia with long, dense creamy setae, with no or poorly developed outer carina and spines, respectively; metatibial spurs widely spatulate; profemur, mesepimeron, mesofemur and metafemur all covered with very long creamy setae.</p><p>
            <italic>Underside</italic>. Shiny black to dark green; creamy, long setae throughout surface, except at center of metasternum and abdominal sternites; mesosternal lobe flat and roundedly expanded; abdominal sternites with visible convexity at center and without any white tomentose markings between midline and lateral margins (Figure <xref ref-type="fig" rid="F1">1B, D</xref>).</p><p>
            <italic>Remarks. <tp:taxon-name><tp:taxon-name-part taxon-name-part-type="genus">Atrichiana</tp:taxon-name-part> <tp:taxon-name-part taxon-name-part-type="species">jenisi</tp:taxon-name-part></tp:taxon-name></italic> shows a marked sexual dimorphism, with the female exhibiting antennal clubs about half the length of that of its male counterpart and a shorter clypeus, with far less upturned margins than in the male (Figures <xref ref-type="fig" rid="F1">1</xref> and <xref ref-type="fig" rid="F2">2</xref>). The female also has a shorter and broader body shape than the male and does not exhibit large white tomentose markings either on the pygidium or the abdominal sternites. Its protibial surface is far broader than in the male and its apical teeth are strongly developed, indicating an extraordinary adaptation to fossorial activity. It does, however, <!--PageBreak-->possess fully developed and functional wings, which are not significantly different to those observed in the male. <italic><tp:taxon-name><tp:taxon-name-part taxon-name-part-type="genus">Atrichiana</tp:taxon-name-part> <tp:taxon-name-part taxon-name-part-type="species">jenisi</tp:taxon-name-part></tp:taxon-name></italic> is closely related to the only other species currently known within the genus, <italic><tp:taxon-name><tp:taxon-name-part taxon-name-part-type="genus">Atrichiana</tp:taxon-name-part> <tp:taxon-name-part taxon-name-part-type="species">placida</tp:taxon-name-part></tp:taxon-name></italic>. It differs from the latter in having a generally more oblong body, more marked elytral costae and a predominatly dark green to black, rather than light brown background colour. The most diagnostic characters separating the two species may, however, lie in <italic><tp:taxon-name><tp:taxon-name-part taxon-name-part-type="genus">Atrichiana</tp:taxon-name-part> <tp:taxon-name-part taxon-name-part-type="species">jenisi</tp:taxon-name-part></tp:taxon-name></italic> exhibiting a carina in the mid anterior third of its pronotal disc, a bilateral white macula on the lateral declivity of the pronotum and a vertical depression in the apical half of its scutellum (Figures <xref ref-type="fig" rid="F1">1A, C</xref> and <xref ref-type="fig" rid="F2">2A, C</xref>). None of these characters are present in <italic><tp:taxon-name><tp:taxon-name-part taxon-name-part-type="genus">Atrichiana</tp:taxon-name-part> <tp:taxon-name-part taxon-name-part-type="species">placida</tp:taxon-name-part></tp:taxon-name></italic>. Otherwise, the two species share a remarkable variability in background colouration, from black to dark or light brown, with various shades of dark maculation. A dark green ground colour is not yet known in <italic><tp:taxon-name><tp:taxon-name-part taxon-name-part-type="genus">Atrichiana</tp:taxon-name-part> <tp:taxon-name-part taxon-name-part-type="species">placida</tp:taxon-name-part></tp:taxon-name></italic>, while this is predominant in <italic><tp:taxon-name><tp:taxon-name-part taxon-name-part-type="genus">Atrichiana</tp:taxon-name-part> <tp:taxon-name-part taxon-name-part-type="species">jenisi</tp:taxon-name-part></tp:taxon-name></italic>. The two species are sympatric on the Western Shores of Lake St Lucia, where <italic><tp:taxon-name><tp:taxon-name-part taxon-name-part-type="genus">Atrichiana</tp:taxon-name-part> <tp:taxon-name-part taxon-name-part-type="species">placida</tp:taxon-name-part></tp:taxon-name></italic> appears to be marginally present in low abundance while showing its preference for the Eastern Shores of the lake and the coastal dune area of the southern Indian Ocean. Conversely, <italic><tp:taxon-name><tp:taxon-name-part taxon-name-part-type="genus">Atrichiana</tp:taxon-name-part> <tp:taxon-name-part taxon-name-part-type="species">jenisi</tp:taxon-name-part></tp:taxon-name></italic> is completely absent from the coastal area proper and appears to be restricted to the more inland forests, from Dukuduku in the south to False Bay in the north. No records beyond this narrow area are currently known for the species and it is therefore likely that it may be a micro-endemic of the Western Shores of Lake St Lucia.</p></tp:treatment-sec><ref-list><ref id="B4"><mixed-citation xmlns:xlink="http://www.w3.org/1999/xlink" xlink:type="simple">
          <person-group><name name-style="western"><surname>Holm</surname><given-names>E</given-names></name><name name-style="western"><surname>Marais</surname><given-names>E</given-names></name></person-group> (<year>1992</year>) <source>Fruit chafers of Southern Africa (<tp:taxon-name><tp:taxon-name-part taxon-name-part-type="family">Scarabaeidae</tp:taxon-name-part></tp:taxon-name>: <tp:taxon-name><tp:taxon-name-part taxon-name-part-type="tribe">Cetoniini</tp:taxon-name-part></tp:taxon-name>).</source> <publisher-name>Ekogilde</publisher-name>, <publisher-loc>Hartbeespoort (South Africa)</publisher-loc>, <size units="page">326 pp</size>.</mixed-citation></ref><ref id="B6"><mixed-citation xmlns:xlink="http://www.w3.org/1999/xlink" xlink:type="simple">
          <person-group><name name-style="western"><surname>Krajcik</surname><given-names>M</given-names></name></person-group> (<year>2006</year>) <article-title>New <tp:taxon-name><tp:taxon-name-part taxon-name-part-type="subfamily">Cetoniinae</tp:taxon-name-part></tp:taxon-name> beetles from Africa (<tp:taxon-name><tp:taxon-name-part taxon-name-part-type="order">Coleoptera</tp:taxon-name-part></tp:taxon-name>, <tp:taxon-name><tp:taxon-name-part taxon-name-part-type="superfamily">Scarabaeoidea</tp:taxon-name-part></tp:taxon-name>, <tp:taxon-name><tp:taxon-name-part taxon-name-part-type="subfamily">Cetoniinae</tp:taxon-name-part></tp:taxon-name>).</article-title> <source>Animma.x</source> <volume>14</volume>: <fpage>10</fpage>–<lpage>16</lpage>.</mixed-citation></ref></ref-list></tp:taxon-treatment>
